# Supplementary material for: Characterization of Wear Properties of Pure Nickel Modified by Ni-Cr Composite and CaF2 Solid Lubricant Addition
Source: Materials (Basel). 2022 Oct 26;15(21):7511. doi: 10.3390/ma15217511 (PMC9659272; doi:10.3390/ma15217511)
Supplement: Supplementary file 1 [file materials-15-07511-s001.zip]

Archive with 1 entries (1 files):
- materials-1955647-supplementary.pdf
